# Supplementary material for: The VvWRKY37 Regulates Bud Break in Grape Vine Through ABA-Mediated Signaling Pathways
Source: Front Plant Sci. 2022 Jun 16;13:929892. doi: 10.3389/fpls.2022.929892 (PMC9245421; doi:10.3389/fpls.2022.929892)
Supplement: Supplementary file 3 [file Table_2.XLSX]

## Sheet: Sheet1
Table S2 The core motif sequences of putative W-box elements in the promoters of PtCYP707A1, PtCYP707A2, PtCYP707A4, VvCYP707A2, VvCYP707A4.2, VvCYP707A4.3 and VvWRKY37. The motifs in black color are not tested. The motifs in red color are not bound by recombinant protein VvWRKY37-His while the motifs in yellow backgroud are bound by VvWRKY37-His through EMSA assays.
	Promoter length/bp	1	2	3	4	5	6
PtCYP707A1	2355	CTATGACT	GTTTGACT	CAATGACA	GTTTGACA	GTTTGACA
PtCYP707A2	2022	GAATGACT	CATTGACG	ATTTGACA
PtCYP707A4	2076	CCATGACT	GGGTGACA	ACATGACT	CTGTGACA	ACATGACA	AAATGACA
VvCYP707A2	1723	AATTGACC	AATTGACC	ACGTGACA	GAGTGACA	GGTTGACG	TCATGACG
VvCYP707A4.2	2005	TTTTGACC	TTATGACA	CATTGACT	AATTGACT
VvCYP707A4.3	1928	ATTTGACA	AGTTGACA	ATTTGACC
VvWRKY37	1520	TGGTGACT	CATTGACC	AAATGACG	TAATGACG	CATTGACT	TGGTGACA
